# Supplementary material for: Stability of African Swine Fever Virus in Soil and Options to Mitigate the Potential Transmission Risk
Source: Pathogens. 2020 Nov 23;9(11):977. doi: 10.3390/pathogens9110977 (PMC7700497; doi:10.3390/pathogens9110977)
Supplement: Supplementary file 1 [file pathogens-09-00977-s001.zip]

Archive with 1 entries (1 files):
- pathogens-998682supp.pdf
